# Supplementary material for: Neuronal MD2 induces long-term mental impairments in septic mice by facilitating necroptosis and apoptosis
Source: Front Pharmacol. 2022 Aug 9;13:884821. doi: 10.3389/fphar.2022.884821 (PMC9396348; doi:10.3389/fphar.2022.884821)
Supplement: Supplementary file 2 [file Table2.XLSX]

## Sheet: Figure 1
Number
A	MSS
	Days	Sham (apply to all mice in sham group)	CLP1	CLP2	CLP3	CLP4	CLP5	CLP6	CLP7	CLP8	CLP9	CLP10	CLP11	CLP12	CLP13	CLP14	CLP15	CLP16	CLP17	CLP18	CLP19	CLP20	CLP21	CLP22	CLP23	CLP24
	0.25	0											2	1	6	12	0	4	5	4	9	4	4	2	8	7
	1	0	5	5	4	4	9	3	4	8	4	4	3	12	5	10	7	4	14	5	5	3	3	3	6	5
	2	0	12	11	5	13	19	3	9	7	4	3	4	14	5	10	6	3	6	4	5	4	2	3	11	4
	3	0	21	6	4	21	21	2	6	11	4	4	3	die	5	die	5	3	12	5	5	6	2	13	6	4
	4	0	die	5	4	die	die	2	5	die	4	4	3		5		6	4	die	4	5	5	3	die	4	14
	5	0		4	4			2	3		4	3	3		10		7	3		14	11	5	2		5	17
	6	0		4	4			1	2		3	2	3		die		4	4		6	die	4	2		3	die
	7	0		8	3			1	1		1	2	3				4	5		12		4	2		4
	8	0		8	3			1	1		0	2	2				5	die		die		3	2		4
	9	0		6	3			0	1		0	1	2				die					3	4		4
	10	0		6	3			0	0		0	1	2									2	4		5
	11	0		4	3			0	0		0	0	1									3	5		5
	12	0		3	2			0	0		0	0	0									2	3		7
	13	0		2	1			0	0		0	0	0									1	3		5
	14	0		1	1			0	0		0	0	0									0	1		6
B	Weight loss (%)
	Days	Sham 1	Sham 2	Sham 3	Sham 4	Sham 5	Sham 6	Sham 7	Sham 8	Sham 9	Sham 10	Sham 11	Sham 12	Sham 13	CLP 1	CLP 2	CLP 3	CLP 4	CLP 5	CLP 6	CLP 7	CLP 8	CLP 9	CLP 10	CLP 11	CLP 12	CLP 13	CLP 14	CLP 15	CLP 16	CLP 17	CLP 18	CLP 19	CLP 20	CLP 21	CLP 22	CLP 23	CLP 24	CLP 25	CLP 26	CLP 27	CLP 28
	0	100	100	100	100	100	100	100	100	100	100	100	100	100	100	100	100	100	100	100	100	100	100	100	100	100	100	100	100	100	100	100	100	100	100	100	100	100	100	100	100	100
	0.25	99.3166	98.1183	99.7379	98.2249	98.8368	102.007	96.7854	97.6704						95.2713	95.8315	94.4004	100.705	97.1254	91.2003	96.5111	94.9428	94.6024	96.3215	99.1399	100	98.474	101.287	97.5395	98.9219	97.6109	100.423
	1	97.8132	97.8495	96.1555	99.197	98.3715	104.973	92.3545	95.5565	100.665	97.7498	99.3534	97.3647	85.561	82.5194	86.7772	86.552	89.0926	90.331	82.5716	87.7209	86.0158	86.4442	85.9673	91.1725	91.3513	88.7343	90.8123	88.0492	89.8232	92.1928	89.0063	81.8307	83.1993	85.9553	84.6782	88.5743	85.8896	83.6066	83.4008	82.3812	86.862
	2	99.3622	97.043	91.9179	101.014	97.2858	102.783	92.7454	94.2623	104.197	99.1449	104.634	100.282	99.0165	76.3566	84.1775	84.4356	87.5881	82.4477	76.6339	83.1445	81.4424	82.7771	84.7411	86.6003	81.3513	82.7648	85.2197	84.2707	87.3221	84.2577	81.6913	81.7847	80.0677	85.1801	80.2113	83.0637	93.0763	77.0923	77.058	83.2098	82.3791
	3	100.137	97.5358	91.1315	102.621	100.116	108.896	103.606	101.165	107.625	101.935	105.334	100.188	98.5695	75.2326	80.6813	88.0512	79.4546	82.4477	75.566	82.6008	79.9472	87.0622	84.8774	84.5631	die	82.5853	die	86.775	89.1764	81.9966	78.9852	72.8611	75.201	86.1833	77.5696	76.9464	96.8449	82.3123	76.2483	86.437	85.6636
	4	101.093	96.147	95.1944	103.762	100.853	108.485	104.344	103.969	106.295	103.33	112.769	104.988	99.3742	73.9535	81.7122	89.8589	die	82.23	73.0457	81.1962	die	85.0845	84.5595	85.6949		83.3932		82.2496	89.4351	die	77.8013	die	73.4659	89.0561	die	die	97.9842	88.9129	die	90.2311	87.217
	5	102.323	93.0108	103.801	104.48	99.2633	108.713	102.259	102.761	108.24	100.81	113.578	107.529	101.207	die	80.2779	91.6667		85.3658	67.1935	82.8727		86.8974	89.1916	84.7442		81.8671		84.1828	89.6938		77.8013		74.3123	87.8705			98.3348	87.5755		92.5861	85.2197
	6	103.098	94.3548	102.709	104.734	99.8449	111.588	104.561	104.616	109.57	102.79	113.793	105.647	102.146		81.5778	83.7302		88.3711	die	80.4259		85.1257	90.5995	85.9212		die		83.4798	84.7348		72.8964		66.0601	89.0561			99.5618	93.0975		93.4583	91.1673
	7	103.736	97.2222	103.626	104.607	99.5735	111.907	103.041	104.702	108.444	100.765	113.955	103.341	98.8824		81.7122	83.8183		86.716		84.9116		85.0021	93.4605	86.1929				84.2267	84.821		die		68.0491	85.7273			99.9124	95.0388		95.9442	88.3711
	8	101.458	99.0591	103.495	105.748	100.582	111.542	105.778	103.624	111.412	96.5797	118.427	110.165	101.788		86.0601	86.552		85.5401		86.4069		88.7103	94.9591	81.7112				83.6116	die				67.1181	84.8609			102.41	98.0587		99.1714	89.4363
	9	101.184	103.136	104.412	106.171	102.314	111.861	106.255	107.204	111.208	103.69	119.181	110.588	104.962		88.7494	89.9912		86.2805		90.6208		91.0589	99.0917	80.3984				78.0316					63.4786	80.4834			105.609	98.5332		99.4331	101.332
	10	105.604	101.568	102.01	108.073	103.102	111.679	102.606	107.377	109.775	97.7948	118.103	106.918	103.531		86.5083	88.6243		84.1899		88.4458		90.3997	97.2752	82.2544				die					63.267	79.5714			106.354	101.726		100.654	90.9898
	11	105.74	104.301	103.932	109.679	104.188	111.177	116.811	109.059	110.901	103.24	116.595	107.435	107.152		80.7261	90.9171		80.2265		90.6661		92.0478	96.1853	79.493									63.2247	79.845			109.071	107.075		105.495	95.5615
	12	105.604	101.658	101.922	108.326	104.188	111.177	116.811	109.059	116.223	105.085	121.606	110.918	107.912		89.4218	92.0635		74.7387		93.9284		91.0589	99.9092	81.5301									64.6636	82.3985			107.888	107.075		103.184	92.0994
	13	106.697	104.256	103.058	99.0702	103.916	109.808	102.129	108.542	115.66	105.896	124.138	115.012	107.465		88.0323	91.4462		75.1307		93.9284		93.4899	100.545	80.5342									66.8642	87.2777			109.422	106.428		106.193	92.854
	14	107.153	100.493	102.272	95.9848	103.335	111.496	98.523	108.024	131.627	114.942	138.2	120.141	98.0331		87.8978	88.4921		70.1655		94.6081		93.2427	103.451	82.4355													110.868	99.7843		109.158	95.3396
C	MSS and IL-1β
	MSS	2	10	10	8	12	8	15	15	11	22	15	21	8	6	6	11	11	14	9	13	5	0	0	1	1	1	14	8	8	6	5	7	6	5	5	27	6	21
	IL-1β	34.11	140.122	188.953	126.63	244.85	126.63	257.058	258.342	188.953	609.147	203.73	528.193	122.8	69.25	73.35	266.85	148	226.1	176.3	149.3	61.9	25.95	27	39.1	31	30.65	226.9	186.35	169.5	71.35	51.8	71.65	71.05	60.5	60.4	949.25	68.95	515.985
D	Survival rate		1=die; 0=survive			F	Total distance travelled
	Days	Sham	CLP				Sham	CLP
	14	0					7.702	6.283
	14	0					4.256	7.95
	14	0					11.855	13.509
	14	0					3.444	4.125
	14	0					13.344	8.744
	14	0					11.848	10.25
	14	0					7.522	9.753
	14	0					8.588	14.503
	1		1				12.244	5.996
	1		1					10.964
	1		1					9.48
	1		1					4.834
	1		1
	1		1
	1		1
	1		1
	2		1
	2		1
	2		1
	3		1
	3		1
	3		1
	3		1
	3		1
	3		1
	3		1
	3		1
	3		1
	4		1
	4		1
	4		1
	5		1
	5		1
	6		1
	6		1
	6		1
	7		1
	9		1
	14		0
	14		0
	14		0
	14		0
	14		0
	14		0
	14		0
	14		0
	14		0
	14		0
	14		0
	14		0
	14		0
	14		0
	14		0
	14		0
	14		0
	14		0
	14		0
	14		0
	14		0

## Sheet: Figure 2 
Number
B	Sham	CLP						F	Fluorecence intensity of P-RIPK1
		6h	12h	24h	48h	72h			Sham	CLP
	1	1.54139	1.00995	3.08044	2.13549	0.837991			16.65	27.141
	1	0.776801	2.27429	3.02841	2.75886	1.89259			13.446	25.21
	1	1.33727	2.00453	2.58614	2.79223	0.88685			15.165	26.737
	1	1.63133	1.2413	1.38674	0.934246	1.21716			9.761	25.824
	1	0.607136	3.31794	1.58732	0.619589	1.16166			11.123	28.405
	1	1.31829	0.862827	1.24503	1.10477	1.70709			13.862	27.012
	1	0.665923	1.16449	0.835494	0.867438	1.84915			12.16	24.846
	1	1.69009	1.265	1.79739	0.939625	1.46345			12.685	24.846
	1	1.29117	1.37027	0.962139	0.777813	1.11802			12.887	37.357
D	Sham	CLP						H	Fluorecence intensity of CASP3
		6h	12h	24h	48h	72h			Sham	CLP
	1	1.04636	0.692542	0.826198	1.0882	2.14285			27.187	50.512
	1	1.18015	1.09006	1.10346	2.20458	2.38692			23.251	52.51
	1	0.89602	0.616809	0.905073	0.736569	0.915396			23.81	41.72
	1	1.44634	1.16376	1.43302	1.1684	1.18255			27.468	42.322
	1	1.8299	1.78944	1.65131	1.91895	1.72687			43.51	45.265
									46.827	48.914
									36.542	37.84
									32.672	48.111
									35.647	37.262

## Sheet: Figure 3
Number
C	Survival rate		1=die; 0=survive					D	Open field test
	Days	CLP+Nec-1	CLP +DMSO	CLP+ZVAD	Sham	CLP+ZVAD+Nec-1			Number entries to the center zone
	1	1							Sham	CLP+DMSO	CLP+Nec-1	CLP+ZVAD	CLP+ZVAD+Nec-1
	2	1							17	4	7	7	2
	2	1							14	9	9	7	14
	2	1							15	3	6	4	1
	2	1							19	5	10	9
	2	1							10	10	5	10
	3	1							10	2
	3	1							16	7
	3	1
	4	1
	4	1						E	Open field test
	5	1							Time stay in the center zone
	5	1							Sham	CLP+DMSO	CLP+Nec-1	CLP+ZVAD	CLP+ZVAD+Nec-1
	14	0							18.7	5.4	3.8	11.9	0.9
	14	0							19.1	19	14.7	9.1	22.8
	14	0							18.2	8.3	11	13.7	1.2
	14	0							20.4	6.2	12.5	4.7
	14	0							13.6	17	4.4	17
	1		1						27.3	0.4
	1		1						17.7	6.4
	1		1
	1		1
	3		1					F	Elevated plus maze
	3		1						Percentage of open arm entry times (%)
	4		1						Sham	CLP+DMSO	CLP+Nec-1	CLP+ZVAD	CLP+ZVAD+Nec-1
	4		1						26.67	40	30.7692	29.4118	23.6842
	4		1						51.61	41.6667	38.2979	44.898	50
	4		1						36.11	43.58	34.7826	47.9167	50
	4		1						43.75	46.1538	30.9524	21.4286
	4		1						43.3333	31.4286	30.2326	32.1429
	4		1						39.1304	42.4242
	5		1						47.8261	37.931
	5		1
	5		1
	5		1					G	Elevated plus maze
	6		1						Percentage of open arm stay time (%)
	6		1						Sham	CLP+DMSO	CLP+Nec-1	CLP+ZVAD	CLP+ZVAD+Nec-1
	8		1						24	19.2931	5.01792	9.04943	11.5785
	14		0						26	19.0587	11.4911	16.3283	34.1129
	14		0						40	8.7726	15.2157	20.6437	6.32022
	14		0						37	9.82752	18.9372	12.1985
	14		0						19.0212	13.2635	15.2246	7.00736
	14		0						9.45423	11.635
	14		0						26.977	13.7986
	14		0
	14		0
	14		0					H	Forced swimming test
	2			1					Immobile time
	2			1					Sham	CLP+DMSO	CLP+Nec-1	CLP+ZVAD	CLP+ZVAD+Nec-1
	2			1					158.4	116.4	150	217.9	167.8
	3			1					137	258.9	174.1	93.8	181.7
	3			1					154.4	162.9	173.1	181.6	266.8
	3			1					117	223.5	124.7	176.8
	4			1					83.8	156.7	157.2	200.7
	14			0					68.3	186.9
	14			0					129.7	253.3
	14			0
	5			1
	5			1
	2			1
	4			1
	14			0
	14			0
	14				0
	14				0
	14				0
	14				0
	14				0
	14				0
	14				0
	1					1
	1					1
	1					1
	2					1
	3					1
	4					1
	4					1
	4					1
	4					1
	5					1
	5					1
	14					0
	14					0
	2					1
	5					1
	5					1
	5					1
	5					1
	14					0

## Sheet: Figure 4
Number
A	MSS
	Days	Sham (apply to all mice in sham group)	CLP+DMSO																					CLP+Nec-1																		CLP+ZVAD
	0.25	0	6	3	2	7	5	4	5	4	7													4	4	5	5	6	5	5	4	4	2									4	4	4	5	6	5	5	4
	1	0	1	2	1	7	3	3	4	1	3	5	5	6	7	4	5	5	4	4	9	4	8	die	5	2	14	9	3	4	2	1	1	19	4	19	5	6	5	9	3	17	4	4	12	20	18	4	4
	2	0	3	2	5	4	3	3	3	2	17	6	5	5	14	4	12	11	5	13	19	9	7		die	14	die	die	2	20	2	2	2	die	5	die	4	3	4	16	6	die	5	3	20	die	die	3	14
	3	0	7	4	5	6	2	7	4	9	die	13	4	6	21	die	21	6	4	21	21	6	11			die			2	die	20	13	4		8		6	6	5	die	8		die	3	die			3	die
	4	0	die	4	18	7	5	18	3	21		die	4	3	die		die	5	4	die	die	5	die						2		die	20	4		12		6	5	4		die			3				2
	5	0		2	die	18	12	die	die	die			3	4				4	4			3							2			die	1		die		4	5	4					2				2
	6	0		2		die	die						3	4				4	4			2							1				1				3	4	4					1				2
	7	0		0									3	6				8	3			1							1				1				3	4	3					1				1
	8	0		0									3	die				8	3			1							0				0				3	3	3					1				1
	9	0		1									2					6	3			1							0				0				3	3	2					0				0
	10	0		1									2					6	3			0							0				0				2	2	1					0				0
	11	0		1									1					4	3			0							0				0				2	1	1					0				0
	12	0		1									1					3	2			0							0				0				2	1	1					0				0
	13	0		1									0					2	1			0							0				0				1	1	0					0				0
	14	0		0									0					1	1			0							0				0				0	0	0					0				0
B	Weight loss
	Days	Sham													CLP+DMSO																									CLP+Nec-1
	0	100	100	100	100	100	100	100	100	100	100	100	100	100	100	100	100	100	100	100	100	100	100	100	100	100	100	100	100	100	100	100	100	100	100	100	100	100	100	100	100	100	100	100	100	100	100	100	100
	1	97.8132	97.8495	96.1555	99.197	98.3715	104.973	92.3545	95.5565	100.665	97.7498	99.3534	97.3647	85.561	90.0888	90.076	90.8277	84.0112	86.2361	77.8787	82.2319	83.7934	83.2515	84.4739	85.0282	87.4044	90.1659	88.9987	91.0182	81.8307	83.1993	85.9553	84.9184	88.5743	85.8896	83.6066	83.4008	82.3812	86.862	die	82.9837	89.6086	94.3648	89.8889	83.7259	83.7409	80.0642	88.9891	84.7113
	2	99.3622	97.043	91.9179	101.014	97.2858	102.783	92.7454	94.2623	104.197	99.1449	104.634	100.282	99.0165	89.7929	90.3134	88.5906	85.0865	85.4788	77.4247	82.2319	83.8825	84.1447	85.1582	80.8313	86.9618	81.5055	86.0765	85.149	81.7847	80.0677	85.1801	80.2113	83.0637	93.0763	77.0923	77.058	83.2098	82.3791		die	84.8555	86.7316	die	80.2998	78.5929	79.7834	89.6061	85.1267
	3	100.137	97.5358	91.1315	102.621	100.116	108.896	103.606	101.165	107.625	101.935	105.334	100.188	98.5695	90.0395	87.132	88.6354	85.928	84.5434	74.2055	86.3457	86.7765	83.7874	die	77.6029	87.9276	78.3084	80.6188	die	72.8611	75.201	86.1833	77.5696	78.4631	96.8449	82.3123	76.2483	86.437	85.6636			die	die		86.2955	die	die	87.1856	88.3673
	4	101.093	96.147	95.1944	103.762	100.853	108.485	104.344	103.969	106.295	103.33	112.769	104.988	99.3742	die	82.3837	84.0268	77.7466	82.4944	71.7293	87.0022	87.0436	79.0532		die	87.7264	81.6673	die		die	73.4659	89.0561	die	die	97.9842	88.9129	die	90.2311	87.217						88.5225			83.4836	85.833
	5	102.323	93.0108	103.801	104.48	99.2633	108.713	102.259	102.761	108.24	100.81	113.578	107.529	101.207		91.1206	die	77.5129	81.8708	die	87.6149	die	die			88.169	80.858				75.0317	87.8705			98.3348	87.5755		92.5861	85.2197						87.9657			die	87.661
	6	103.098	94.3548	102.709	104.734	99.8449	111.588	104.561	104.616	109.57	102.79	113.793	105.647	102.146		92.3077		die	die		91.7287					90.3421	die				74.3123	92.9321			99.5618	93.0975		93.4583	91.1673						88.8223				89.1566
	7	103.736	97.2222	103.626	104.607	99.5735	111.907	103.041	104.702	108.444	100.765	113.955	103.341	98.8824		95.5366					90.7221					92.6761					66.0601	89.0561			99.9124	95.0388		95.9442	88.3711						88.5225				88.9073
	8	101.458	99.0591	103.495	105.748	100.582	111.542	105.778	103.624	111.412	96.5797	118.427	110.165	101.788		92.2602					92.8228					96.3783					68.0491	85.7273			102.41	98.0587		99.1714	89.4363						90.621				92.1894
	9	101.184	103.136	104.412	106.171	102.314	111.861	106.255	107.204	111.208	103.69	119.181	110.588	104.962		92.2602					97.6368					92.8773					67.1181	84.8609			105.609	98.5332		99.4331	101.332						89.7216				97.4242
	10	105.604	101.568	102.01	108.073	103.102	111.679	102.606	107.377	109.775	97.7948	118.103	106.918	103.531		95.2517					95.0547					95.8149					63.4786	80.4834			106.354	101.726		100.654	90.9898						85.0964				96.6348
	11	105.74	104.301	103.932	109.679	104.188	111.177	116.811	109.059	110.901	103.24	116.595	107.435	107.152		89.9335					101.007					98.4708					63.267	79.5714			109.071	107.075		105.495	95.5615						92.8051				99.1275
	12	105.604	101.658	101.922	108.326	104.188	111.177	116.811	109.059	116.223	105.085	121.606	110.918	107.912		94.5869					98.2932					98.7525					63.2247	79.845			107.888	107.075		103.184	92.0994						92.1627				97.3826
	13	106.697	104.256	103.058	99.0702	103.916	109.808	102.129	108.542	115.66	105.896	124.138	115.012	107.465		93.4948					100.131					100.402					64.6636	82.3985			109.422	106.428		106.193	92.854						98.8437				101.62
	14	107.153	100.493	102.272	95.9848	103.335	111.496	98.523	108.024	131.627	114.942	138.2	120.141	98.0331		101.757					102.976					99.1147					66.8642	87.2777			110.868	99.7843		109.158	95.3396						96.8308				101.911
[truncated: 44 more columns]

## Sheet: Figure 5
Number
A	The number of dead nuerons in the hippocampus
	Sham	CLP+DMSO	CLP+Nec-1	CLP+Z-VAD	CLP+ z-VAD+Nec-1
	0	22	32	17	23
	2	22	16	16	34
	0	17	21	18	16
	1	32	23	22	13
	0	37	20	22	11
	0	22	24	17	10
	2	25	28	21	11
	3	15	21	19	9
	1	28	6	15	10

## Sheet: Figure 6
Number
B	Survival rate		1=die; 0=survive				C	MSS
	Days	Sham-WT	Sham-CAMKII-MD2fl/fl	CLP-WT	CLP-CAMKII-MD2fl/fl			Days	Sham-WT(apply to all mice in sham group)	Sham-CAMKII-MD2fl/fl	CLP-WT																								CLP-CAMKII-MD2fl/fl
	14	0						0.25	0	0	9	10	12	11	4	4	10	6	3	7	6	7	3	8	9	4	4	2	8	7	7	4	2	3	5	4	2	4	6	11	6	17	7	2	1	15	13	13	4
	14	0						1	0	0	die	17	die	die	3	1	4	17	6	die	4	5	5	18	5	3	3	3	6	5	3	3	1	3	6	5	3	6	5	4	3	die	4	4	4	4	6	die	4
	14	0						2	0	0		die			4	4	5	die	6		3	4	4	die	5	4	2	3	11	4	3	4	3	4	4	4	3	3	3	4	3		3	4	4	4	3		3
	14	0						3	0	0					7	5	5		5		4	3	3		5	6	2	13	6	4	3	7	4	4	5	5	5	4	3	4	2		2	2	2	12	5		3
	14		0					4	0	0					3	4	4		4		5	3	3		4	5	3	die	4	14	3	die	4	3	die	5	5	4	4	5	3		3	3	3	die	4		die
	14		0					5	0	0					5	die	7		8		die	die	2		15	5	2		5	17	3		3	3		6	6	die	15	die	3		2	3	2		3
	14		0					6	0	0					6		6		7				2		die	4	2		3	die	3		3	3		5	6		die		3		2	2	1		2
	14		0					7	0	0					die		6						2			4	2		4		3		3	3		3	4				3		1	2	1		2
	1			1				8	0	0							4						2			3	2		4		3		3	3		5	6				3		0	1	1		0
	1			1				9	0	0							4						2			3	4		4		3		3	2		4	5				2		0	0	0		0
	1			1				10	0	0							5						0			2	4		5		2		2	1		3	5				1		0	0	0		0
	1			1				11	0	0							2						0			3	5		5		2		2	3		2	3				3		0	0	0		0
	2			1				12	0	0							2						0			2	3		7		2		1	2		3	2				2		0	0	0		0
	2			1				13	0	0							1						0			1	3		5		1		2	1		3	3				1		0	0	0		0
	2			1				14	0	0							0						0			0	1		6		0		0	0		1	1				0		0	0	0		0
	4			1
	4			1
	5			1			D	Weight loss (%)
	5			1				Days	Sham-WT								CLP-WT																			Sham-CAMKII-MD2fl/fl										CLP-CAMKII-MD2fl/fl
	5			1				0	100	100	100	100	100	100	100	100	100	100	100	100	100	100	100	100	100	100	100	100	100	100	100	100	100	100	100	100	100	100	100	100	100	100	100	100	100	100	100	100	100
	6			1				1	97.8132	97.8495	96.1555	99.197	98.3715	104.973	92.3545	95.5565	87.7641	86.089	84.7131	86.7406	89.4279	86.8137	89.1129	87.6465	92.4176	86.9295	86.5445	86.552	89.0926	90.331	82.5716	87.7209	86.0158	86.4442	85.9673	96.328	94.2538	94.4551	96.2861	97.4439	93.9799	102.946	99.2842	98.9899	94.7026	82.5194	93.4327	87.8546	88.5641
	7			1				2	99.3622	97.043	91.9179	101.014	97.2858	102.783	92.7454	94.2623	die	83.185	76.7411	79.3792	die	82.4026	85.4839	85.3472	die	79.7095	83.9517	84.4356	87.5881	82.4477	76.6339	83.1445	81.4424	82.7771	84.7411	96.2056	97.1269	95.4563	93.955	97.2366	94.0636	101.708	99.4105	96.2231	95.4926	76.3566	75.4076	88.4309	81.1264
	7			1				3	100.137	97.5358	91.1315	102.621	100.116	108.896	103.606	101.165		86.9321	77.88	77.6053		85.5467	92.2043	92.3805		80	80.4649	88.0512	79.4546	82.4477	75.566	82.6008	79.1557	87.0622	84.8774	96.2056	97.4062	97.5356	96.3651	97.0294	95.9866	100.641	98.3158	97.4089	96.4219	75.2326	78.6679	88.3422	79.8796
	14			0				4	101.093	96.147	95.1944	103.762	100.853	108.485	104.344	103.969		80.7026	49.4087	72.5942		80.9948	88.172	87.872		79.1701	81.4931	89.8589	die	82.23	73.0457	81.1962	die	85.1257	84.5595	97.3072	95.2115	95.0712	94.7057	98.1693	97.3244	99.4449	91.0316	97.8481	96.4684	die	76.1993	79.1667	78.6758
	14			0				5	102.323	93.0108	103.801	104.48	99.2633	108.713	102.259	102.761		76.6745	die	70.643		77.2877	die	89.1794		die	80.0626	91.6667		85.3658	67.1935	82.8727		86.8974	89.1916	97.0216	97.9649	98.7678	101.462	98.0656	97.8679	100.213	98.2316	100.483	97.4442		73.7774	85.9929	die
	14			0				6	103.098	94.3548	102.709	104.734	99.8449	111.588	104.561	104.616		75.1756		73.082		75.176		91.7042			81.359	83.7302		88.3711	die	80.4259		85.1257	90.5995	98.9392	97.7654	100.308	96.5231	98.2038	97.0318	101.324	98.9895	100.834	94.4703		79.8789	87.8546
	14			0				7	103.736	97.2222	103.626	104.607	99.5735	111.907	103.041	104.702		die		77.3836		die		86.1587			81.4931	83.8183		86.716		84.9116		85.0021	93.4605	100.408	98.2841	102.156	95.7329	98.6529	98.704	102.989	99.6632	102.855	96.6543		79.7857	85.5496
	14			0				8	101.458	99.0591	103.495	105.748	100.582	111.542	105.778	103.624				76.408				88.9089			85.8292	85.3615		85.5401		86.4069		88.7103	94.9591	102.122	100.479	102.965	98.064	101.416	101.756	102.391	98.9053	102.415	96.1431		74.2431	87.9433
	14			0				9	101.184	103.136	104.412	106.171	102.314	111.861	106.255	107.204				72.7273				86.1136			88.5114	89.9912		86.2805		90.6208		91.0589	99.0917	99.7144	100.439	103.119	97.7084	100.415	100.585	102.263	99.621	105.007	94.6097		78.2487	87.4557
	14			0				10	105.604	101.568	102.01	108.073	103.102	111.679	102.606	107.377				74.8115				88.1876			86.2763	88.6243		84.1899		88.4458		90.3997	97.2752	100.857	101.237	103.081	96.8787	85.3886	100.167	103.074	99.6632	104.787	93.1691		80.3912	86.5691
	14			0				11	105.74	104.301	103.932	109.679	104.188	111.177	116.811	109.059				75.9645				91.3435			84.9799	90.9171		80.2265		90.6661		92.0478	96.1853	100.53	99.0024	103.311	97.985	99.8964	103.344	102.007	99.3684	104.787	95.9573		79.646	86.3918
	14			0				12	105.604	101.658	101.922	108.326	104.188	111.177	116.811	109.059				76.8958				89.0893			89.1819	92.0635		74.7387		93.9284		91.0589	99.9092	100.408	101.037	103.966	98.8542	100.034	103.972	102.22	98.5263	105.929	96.7937		83.279	92.3316
	1				1			13	106.697	104.256	103.058	99.0702	103.916	109.808	102.129	108.542				80.6208				96.0325			87.7962	91.4462		75.1307		93.9284		93.4899	100.545	102.081	102.833	105.737	99.5259	102.004	102.759	102.647	97.8947	110.145	97.2584		88.2161	90.4255
	1				1			14	107.153	100.493	102.272	95.9848	103.335	111.496	98.523	108.024								98.0162			87.662	88.4921		70.1655		94.6081		93.2427	103.451	101.836	102.474	104.197	100	101.9	104.39	103.501	98.821	107.334	99.303		85.7941	92.4202
	4				1
	4				1
	4				1
	5				1
	5				1
	6				1
	6				1
	14				0
	14				0
	14				0
	14				0
	14				0
	14				0
	14				0
	14				0
	14				0
	14				0
[truncated: 12 more columns]

## Sheet: Figure 7
Number
A	MSS
	Days	Sham-WT(apply to all mice in sham group)	CLP+NS										CLP+TC
	0.25	0	3	2	3	5	4	7	5	2	3	5	6	5	6	4	11	11	4	5	4
	1	0	18	4	5	8	4	die	5	3	15	4	16	4	4	4	21	6	4	5	4
	2	0	die	6	5	6	5		5	3	die	4	die	4	4	4	die	5	4	4	3
	3	0		5	5	7	5		5	3		14		3	2	die		die	2	4	2
	4	0		5	4	6	4		3	4				2	5				2	2	2
	5	0		5	4	5	4		4	3				1	5				2	2	1
	6	0		4	4	5	4		3	3				1	4				2	2	0
	7	0		6	4	5	3		2	3				0	3				1	2	0
	8	0		5	4	4	3		2	2				0	2				1	1	0
	9	0		4	4	4	3		2	2				0	2				0	1	0
	10	0		4	4	3	3		4	2				0	2				0	0	0
	11	0		4	2	2	3		4	2				0	2				0	0	0
	12	0		4	2	2	1		3	1				0	2				0	0	0
	13	0		3	1	2	1		2	1				0	1				0	0	0
	14	0		1	0	0	0		1	0				0	0				0	0	0
B	Weight loss (%)
	Days	Sham									CLP+NS									CLP+TC
	0	100	100	100	100	100	100	100	100	100	100	100	100	100	100	100	100	100	100	100	100	100	100	100	100	100	100	100	100
	0.25	99.3166	98.1183	99.7379	98.2249	98.8368	102.007	96.7854	97.6704	lose	99.4824	95.9051	91.2644	95.5526	100.982	95.4205	96.3706	97.603	95.1665	95.4726	96.0168	96.3084	95.1107	96.7946	89.1007	95.6033	97.7992	97.451	93.3502
	1	97.8132	97.8495	96.1555	99.197	98.3715	104.973	92.3545	95.5565	100.665	95.0588	94.5556	87.7701	87.7808	92.0125	die	92.1008	90.5383	84.606	88.4577	95.2306	91.3681	87.9568	88.6838	84.7907	90.4397	89.9624	91.5686	80.4293
	2	99.3622	97.043	91.9179	101.014	97.2858	102.783	92.7454	94.2623	104.197	die	94.6021	91.6782	86.478	93.4851		94.0222	93.1034	die	die	89.3606	90.228	86.1554	die	87.1115	93.047	103.543	87.0588	74.2424
	3	100.137	97.5358	91.1315	102.62	100.116	108.896	103.606	101.165	107.625		93.4853	91.5862	88.9937	102.097		97.4381	96.5938			85.587	95.874	die		89.0593	98.5174	91.7874	98.7255	die
	4	101.093	96.147	95.1944	103.762	100.853	108.485	104.344	103.969	106.295		92.2755	87.7241	90.8356	102.722		97.2246	94.9958			89.8847	99.2942			87.6088	111.656	94.0955	99.5098
	5	102.323	93.0108	103.801	104.48	99.2633	108.714	102.259	102.761	108.24		92.7873	89.4713	97.619	104.998		98.3348	96.804			91.195	97.8827			89.5566	110.225	104.616	102.598
	6	103.098	94.3548	102.709	104.734	99.8449	111.588	104.561	104.616	109.57		97.0219	91.8621	97.9784	106.024		99.2314	97.5189			93.1866	89.3051			90.0124	115.031	105.636	106.176
	7	103.736	97.2222	103.626	104.607	99.5735	111.907	103.041	104.702	108.444		93.0665	92.8736	92.9021	105.622		97.5235	97.5189			99.0566	95.3312			86.5727	119.785	108.32	107.647
	8	101.458	99.0591	103.495	105.748	100.582	111.542	105.778	103.624	111.412		90.0884	93.7471	92.2731	109.148		101.452	96.0471			102.096	97.9913			85.7024	118.2	111.863	110.49
	9	101.185	103.136	104.412	106.171	102.314	111.861	106.255	107.204	111.208		92.4151	94.3448	94.5642	107.943		99.4449	94.8696			100.105	98.9685			86.7385	123.211	112.024	113.529
	10	105.604	101.568	102.01	108.073	103.102	111.679	102.606	107.377	109.775		93.2992	94.9885	94.0701	107.006		99.6157	96.1733			106.08	102.986			88.6034	123.006	120.88	118.529
	11	105.74	104.301	103.932	109.679	104.188	111.177	116.811	109.06	110.901		97.3476	96.092	91.8239	110.129		87.0623	98.8225			103.878	101.031			89.3494	121.575	116.264	113.873
	12	105.604	101.658	101.922	108.326	104.188	111.177	116.811	109.06	116.223		138.576	95.8161	94.8787	109.192		88.5568	100.042			108.071	101.9			89.1421	122.546	120.344	115.196
	13	106.697	104.256	103.058	99.0702	103.916	109.808	102.129	108.542	115.66		98.9297	95.0805	96.496	110.576		93.2963	90.286			113.26	107.383			88.8521	125.613	127.214	117.108
	14	107.153	100.493	102.272	95.9848	103.335	111.496	98.523	108.024	131.627		100.698	95.3103	97.3944	109.103		94.7908	91.5055			109.172	105.7			89.3079	121.83	121.685	114.461

## Sheet: Figure 8
Number
A	Survival rate		1=die; 0=survive			B	MSS
	Days	Sham	CLP	CLP+TC ip			Days	Sham (apply to all mice in sham group)	CLP1	CLP2	CLP3	CLP4	CLP5	CLP6	CLP7	CLP8	CLP9	CLP10	CLP11	CLP+TC1	CLP+TC2	CLP+TC3	CLP+TC4	CLP+TC5	CLP+TC6	CLP+TC7	CLP+TC8	CLP+TC9	CLP+TC10
	14	0					0	0	0	0	0	0	0	0	0	0	0	0	0	0	0	0	0	0	0	0	0	0	0
	14	0					0.25	0	2	6	10	9	5	4	5	2	1	2	1	2	2	4	1	12	3	4	6	1	0
	14	0					1	0	5	7	12	10	4	14	5	3	2	4	2	4	3	4	3	4	6	1	5	2	1
	14	0					2	0	5	6	14	10	3	6	4	4	2	2	2	5	5	4	3	4	4	2	4	2	1
	14	0					3	0	5	5			3	12	5	3	4	2	3	4	5	3	3	3	3	2	3	1	1
	14	0					4	0	5	6			4		4	3	3	2	2	5	3	3	3	3	4	2	4	1	1
	14	0					5	0	10	7			3		6	3	4	2	2	3	3	4	10	4	5	3	4	1	1
	14	0					6	0		4			4		5	3	3	4	2	3	3	4		3	12	4	4	1	1
	14	0					7	0		4			5			3	2	4	1	3	2	3		2		2	3	2	1
	14	0					8	0		5						2	3	3	1	9	2	2		2		2	3	1	1
	3		1				9	0		17						2	3	3	1		2	2		2		2	3	1	1
	3		1				10	0								2	1	2	1		1	1		1		1	1	1	1
	4		1				11	0								1	1	3	0		0	0		0		0	0	1	1
	6		1				12	0								0	0	2	0		0	0		0		0	0	0	1
	7		1				13	0								0	0	2	0		0	0		0		0	0	0	0
	8		1				14	0								0	0	1	0		0	0		0		0	0	0	0
	14		0
	14		0
	14		0			C	Weight loss (%)
	14		0				Days	Sham 1	Sham 2	Sham 3	Sham 4	Sham 5	Sham 6	Sham 7	Sham 8	Sham 9	Sham 10	CLP 1	CLP 2	CLP 3	CLP 4	CLP 5	CLP 6	CLP 7	CLP 8	CLP 9	CLP 10	CLP+TC1	CLP+TC2	CLP+TC3	CLP+TC4	CLP+TC5	CLP+TC6	CLP+TC7	CLP+TC8	CLP+TC9	CLP+TC10
	6			1			0	100	100	100	100	100	100	100	100	100	100	100	100	100	100	100	100	100	100	100	100	100	100	100	100	100	100	100	100	100	100
	7			1			1	96.1555	99.0433	99.197	97.8495	98.8368	102.007	96.7854	97.6704	98.8955	100.271	88.7343	88.0492	91.3513	89.8232	92.1928	89.0063	91.1725	88.5525	87.8307	89.8745	88.4052	91.6703	94.8627	87.1882	89.1546	91.4894	90.7638	90.1706	88.0492	98.7099
	9			1			2	91.9179	99.3622	101.014	97.043	98.3715	104.973	92.3545	95.5565	102.301	100.361	82.5853	84.2707	83.7838	87.3221	84.2577	81.6913	86.6003	84.6537	87.7425	87.1967	84.4705	86.278	87.2011	81.5222	83.6038	85.2875	87.7442	84.0215	84.2707	91.3442
	14			0			3	91.1315	100.137	102.621	97.5358	97.2858	102.783	92.7454	94.2623	99.5858	98.9175	82.5853	86.775		89.1764	81.9966	78.9852	84.5631	83.3679	87.522	89.3305	85.9355	86.6287	85.5182	79.5772	82.579	82.2544	88.4547	82.9443	86.775	87.4324
	14			0			4	95.1944	101.093	103.762	96.147	100.116	108.896	103.606	101.165	100.092	101.037	83.4381	82.2496		89.4351		77.8013	85.6949	81.7918	90.5203	88.6611	85.3914	88.2508	85.6067	80.296	83.5611	79.6741	83.0373	77.8725	82.2496	89.5547
	14			0			5	103.801	102.323	104.48	93.0108	100.853	108.485	104.344	103.969	102.715	101.037	81.8671	84.1828		89.6938		77.8013	84.7442	80.506	90.2998	90.4184	85.5588	87.2424	87.7325	78.4355	85.2263	80.2626	85.6128	75.3142	84.1828	89.8044
	14			0			6	102.709	103.098	104.734	94.3548	99.2633	108.714	102.259	102.761	105.752	102.797		83.4798		84.7348		72.8964	85.9212	76.939	88.7566	91.046	86.4378	87.7247	85.9167		86.0376	77.4106	83.3925	74.4614	83.4798	90.8448
	14			0			7	103.626	103.736	104.607	97.2222	99.8449	111.588	104.561	104.616	102.761	102.255		84.2267		84.821			86.1929	77.9345	89.0212	93.5983	84.0938	92.3279	93.2241		90.3928		89.476	76.6607	84.2267	91.3442
	14			0			8	103.495	101.458	105.748	99.0591	99.5735	111.907	103.041	104.702	103.958	101.263		83.6116					81.7112	81.2526	87.6102	97.2385	81.7915	92.1526	96.6785		89.2827		89.2096	76.4811		91.2609
							9	104.412	101.184	106.171	103.136	100.582	111.542	105.778	103.624	103.129	101.083		78.0316					80.3984	84.5292	92.1958	99.6653		93.0732	99.2914		91.7165		93.8277	76.9749		93.4665
							10	102.01	105.604	108.073	101.568	104.459	111.861	106.255	107.204	102.209	100.812							82.2544	80.7964	89.6385	96.4854		98.3341	103.587		95.1324		96.492	80.2962		96.546
							11	103.932	105.74	109.679	104.301	103.102	111.679	102.606	107.377	102.393	101.579							79.493	80.2986	88.4921	96.7364		98.9478	103.986		97.1392		98.5346	77.8725		95.8801
							12	101.922	105.604	108.326	101.658	101.59	110.401	103.997	108.24	104.142	103.518							81.5301	82.3725	87.963	93.5565		99.2986	102.259		97.9932		99.6892	81.0144		95.8385
							13	103.058	106.697	99.0702	104.256	103.916	109.9	102.129	108.542	103.682	103.924							81.0774	85.1514	90.0353	93.5565		104.296	103.853		99.7438		98.6235	85.772		98.5019
							14	102.272	107.153	95.9848	100.493	103.916	109.9	102.129	108.542	105.062	102.932							82.4355	86.1468	90.2557	92.1339		103.946	105.934		99.9573		100.178	90.9785		99.3758
D	Elevated plus maze				E	Elevated plus maze
	Percentage of open arm entry times (%)					Percentage of open arm stay times (%)
	Sham	CLP	CLP+TC			Sham	CLP	CLP+TC
	40	28	29.17			19.154	1.74	12.0091
	41.18	22	33.33			15.2252	1.86	6.04354
	50	16	31.25			13.7858	6.66	12.5881
	46.43	33	34.78			16.1508	4.14	22.7057
	27	23	28.57			10.55	2.57	11.7949
	24	20	39.13			13.46	9.03	20.1
	26	29	38.89			11.2	6.87	32.31
	40	22	44.44			25.23	3.65	29.39
	37					21.67
	27					26.52
