# Supplementary material for: Neuronal MD2 induces long-term mental impairments in septic mice by facilitating necroptosis and apoptosis
Source: Front Pharmacol. 2022 Aug 9;13:884821. doi: 10.3389/fphar.2022.884821 (PMC9396348; doi:10.3389/fphar.2022.884821)
Supplement: Supplementary file 4 [file Table1.XLSX]

## Sheet: Figure1
Number				Number				Number
C	Open field test			F	Elevated plus maze			I	Forced swimming test
	Number entries to the center zone				Percentage of open arm entry times (%)				Sham	CLP
	Sham	CLP			Sham	CLP			137	157
	10	2			27	22			154.4	115.5
	10	5			24	16			117	161
	5	1			26	33			83.8	149.8
	10	1			40	23			68.3	130.5
	17	2			37	36			129.7	168.9
	19	6			27	20				161.3
		4				29				143
		7				22
D	Open field test			G	Elevated plus maze			K	The number of dead neurons in the hippocampus
	Time stay in the center zone				Percentage of open arm stay time (%)
	Sham	CLP			Sham	CLP			Sham	CLP
	9.1	2.7			11	2			0	27
	13.6	6.5			13	2			2	29
	4.4	1			11	7			0	30
	17.7	2			25	4			1	36
	25	2.8			22	3			0	33
	15.3	9.4			27	9			0	35
		5.2				7			2	16
		10.7				4			3	17
									1	14

## Sheet: Figure 2
Number
B	Sham	CLP						F	Fluorecence intensity of p-MLKL
		6h	12h	24h	48h	72h			Sham	CLP
	1	0.965116	1.51976	1.45949	1.76296	1.3436			38.997	39.563
	1	1.1584	1.25303	1.48112	1.85722	1.39395			31.956	40.039
	1	1.01406	0.991792	1.8723	1.26682	1.40158			13.374	52.103
	1	0.910622	1.43395	1.66342	1.37708	1.26773			24.208	61.752
	1	1.07439	1.22944	1.15095	1.01345	0.760653			42.934	32.136
									14.083	39.099
									13.374	33.885
D	Sham	CLP							14.918	36.498
		6h	12h	24h	48h	72h			17.232	34.847
	1	0.608352	2.27824	2.37912	1.14899	2.39325
	1	1.00253	1.10684	1.66454	0.935973	0.888349
	1	0.572425	1.36147	1.67449	0.970244	0.912424
	1	1.4281	1.63497	2.07983	1.53878	0.840429		H	Fluorecence intensity of cleaved CASP3
	1	1.17803	1.34868	1.71565	1.26934	0.693269			Sham	CLP
	1	1.06014	0.700802	1.12961	1.50432	1.60162			17.344	21.189
	1	1.31089	1.02457	1.58945	2.32322	1.49628			18.474	22.405
									19.782	22.043
									25.301	56.043
									24.509	65.964
									21.231	62.918
									21.588	30.825
									19.306	47.24
									20.722	44.978

## Sheet: Figure 3
Number
B	Sham	CLP+DMSO	CLP+Nec-1	CLP+ZVAD
	1	1.35882	1.02918	2.90373
	1	1.60096	0.287815	1.89138
	1	2.05218	0.902266	1.93837
C	Sham	CLP+DMSO	CLP+Nec-1	CLP+ZVAD
	1	0.969146	0.822883	0.898056
	1	0.98699	0.958265	1.08346
	1	0.887565	0.781214	1.18765
D	Sham	CLP+DMSO	CLP+Nec-1	CLP+ZVAD
	1	2.37638	2.88033	0.881421
	1	2.22541	2.38401	0.94873
	1	1.35008	1.37281	0.784338

## Sheet: Figure 4
Number
B	Sham	CLP						D	Fluorecence intensity of MD2
		6h	12h	24h	48h	72h			Sham	CLP
	1	1.88902	3.02563	1.44507	1.16515	1.28826			18.829	40.592
	1	1.7131	2.61249	2.98476	2.56638	1.53455			15.676	47.813
	1	0.959331	1.23259	1.10584	1.03028	1.46111			23.021	46.08
	1	1.81369	1.96379	3.18929	1.07115	1.12011			19.226	40.307
	1	1.30078	1.6751	2.89848	1.12617	1.21033			22.862	40.233
	1	1.31946	1.70815	1.66562	0.879335	0.681424			17.785	46.75
									21.442	40.256
									18.783	43.565
									17.454	38.881
									13.934	45.16
									19.315	43.097
									16.567	48.484
									22.465	40.752
									30.939	43.846
									23.251	30.986

## Sheet: Figure 5
Number
B	p-RIPK1					C	p-MLKL					H	The number of dead neurons in the hippocampus
	WT		CAMKII-MD2fl/fl				WT		CAMKII-MD2fl/fl
	Sham	CLP	Sham	CLP			Sham	CLP	Sham	CLP			Sham	CLP	Sham	CLP
	1	1.29383	0.493093	0.798164			1	1.75474	0.970869	0.232206			2	7	5	6
	1	2.91475	0.520283	1.19407			1	0.727682	0.431747	0.679904			2	9	5	5
	1	2.58054	1.14483	1.99211			1	1.39656	0.810982	0.261132			3	16	3	6
	1	1.0241	0.746587	0.554019			1	1.4226	1.18605	0.843691			2	9	4	6
	1	1.34589	0.455139	0.520917			1	2.04237	1.14728	1.5063			2	17	3	6
	1	1.15899	0.756056	1.34882			1	1.88554	0.2799	0.328274			3	21	4	4
	1	1.213	0.417267	0.608083			1	1.11816	0.963216	1.73723			1	31	2	5
	1	3.23629	0.694653	0.98153			1	2.57629	0.257378	1.67206			1	13	4	5
	1	2.35735	0.447585	0.953694			1	1.29399	1.17814	1.32353			2	17	3	5
D	Cleaved CASP3					F	HMGB1
	WT		CAMKII-MD2fl/fl				WT		CAMKII-MD2fl/fl
	Sham	CLP	Sham	CLP			Sham	CLP	Sham	CLP
	1	1.30188	0.938918	0.789809			1	2.24587	1.09271	1.46187
	1	1.82377	0.591321	1.21602			1	2.86868	1.36744	1.60038
	1	1.27418	0.984374	0.498825			1	2.09557	1.19548	1.34811
	1	1.58652	0.899037	0.938918			1	1.08189	1.00661	0.488809
							1	1.77076	1.35578	1.52449

## Sheet: Figure 6
Number
B	Open field test					C	Open field test					H	IL-6
	Number entries to the center zone						Time stay in the center zone						WT		CAMKII-MD2fl/fl
	Sham	CLP	Sham	CLP			Sham	CLP	Sham	CLP			Sham	CLP	Sham	CLP
	17	5	10	18			18.7	4.1	17.1	47.6			1	2.13202	1.01653	1.33661
	15	11	12	11			14.7	1.3	17.3	15.2			1	1.06376	0.987085	0.622401
	19	4	12	16			13.7	13.2	29.7	12.2			1	3.32361	0.603872	1.3392
	10	10	10	10			12.5	4.5	10.8	13.1			1	1.23255	1.05857	1.13202
	10	7	14	11			13.6	12.2	23.4	19.7			1	1.17215	1.6592	0.527522
	10	5	19	18			17.7	14.8	20.8	20.2			1	1.65866	0.868196	1.20449
	17	12	24	27			25	11.6	29.6	29.1
		9	13	12				6.7	19.6	12.4
E	Elevated plus maze					F	Elevated plus maze					I	IL-6 ELISA
	Percentage of open arm entry times (%)						Percentage of open arm stay time (%)						WT		CAMKII-MD2fl/fl
	Sham	CLP	Sham	CLP			Sham	CLP	Sham	CLP			Sham	CLP	Sham	CLP
	26.67	26.3158	26.087	45.4545			24	13.5068	31.5546	21.3308			101.389	110.463	97.3376	86.1583
	36.11	37.5	34.7826	24.2424			26	8.40015	11.7398	23.867			104.811	112.798	101.298	91.4117
	43.75	18.75	27.5862	35.7143			40	10.6748	10.3563	14.1576			82.725	174.482	74.1546	99.2136
	33.3333	9.09091	27.2727	36			37	8.52679	24.5668	5.26316			78.5929	170.504	77.9007	103.077
	43.3333	16.6667	30	35.4839			19.0212	7.93374	23.3333	23.5139			97.4912	131.208	107.81	105.639
	39.1304	28.5714	28.9474	28.125			26.977	1.256	22.449	11.6011			94.2074	126.141	102.273	101.553
	47.8261	17.7083	31.25	27.7778			25.659	1.60356	25	41.3683			68.4284	158.179
		27.4436	37.5	27.907				7	23.4043	25.1097			65.0564	163.249

## Sheet: Figure 7
Number
C	Survival rate	1=die; 0=survive				E	Open field test				H	Elevated plus maze				J	Forced swimming test
	Days (After CLP)	sham	CLP+NS	CLP+TC			Number entries to the center zone					Percentage of open arm entry times (%)					Immobile time (%)
	14	0					Sham	CLP+NS	CLP+TC			Sham	CLP+NS	CLP+TC			Sham	CLP+NS	CLP+TC
	14	0					17	1	11			26.67	30	44.7368			137	199.8	93.9
	14	0					9	4	19			51.61	35	31.4286			154.4	187.8	117.6
	14	0					15	4	7			36.11	33	33.3333			117	127.9	144
	14	0					19	3	17			43.75	29	44.1176			83.8	189.1	116.5
	14	0					10	5	21			40	22	53.6585			68.3	141	96.2
	14	0					10		6			33.3333		48.5714			129.7	141	35.7
	14	0					5					43.3333					150.9
	14	0					10					39.1304					115.5
	14	0					17					47.8261					149.8
	1		1				12					50					115
	2		1
	2		1
	3		1			F	Open field test				I
	4		1				Time stay in the center zone					Elevated plus maze
	14		0				Sham	CLP+NS	CLP+TC			Percentage of open arm stay time (%)
	14		0				18.7	0.1	19.8			Sham	CLP+NS	CLP+TC
	14		0				14.7	13.6	25.4			24	8.05739	20.207
	14		0				13.7	14.6	10.3			26	18.2337	12.3333
	14		0				12.5	3	23			40	9	15.1206
	2			1			13.6	6.5	38.9			37	7	29.4964
	2			1			17.7		30			19.0212	9.37352	25.3425
	3			1			25					26.977		15.887
	3			1			15.3					25
	14			0			24					22
	14			0			15.1					27
	14			0								25.5603
	14			0
	14			0
	14			0

## Sheet: Figure 8
Number
B	The number of dead neurons in the hippocampus
	Sham	CLP+NS	CLP+TC
	2	7	6
	2	9	6
	3	20	5
	2	16	4
	0	13	5
	1	17	3
	1	9	4
	0	16	4
	0	7	4
